# Supplementary material for: Mnx+ Substitution to Improve Na3V2(PO4)2F3-Based Electrodes for Sodium-Ion Battery Cathode
Source: Molecules. 2023 Feb 1;28(3):1409. doi: 10.3390/molecules28031409 (PMC9920057; doi:10.3390/molecules28031409)
Supplement: Supplementary file 1 [file molecules-28-01409-s001.zip]

Archive with 1 entries (1 files):
- molecules-2166208-supplementary.pdf
